# Supplementary material for: Systematic review of the perioperative immunotherapy in patients with non-small cell lung cancer: evidence mapping and synthesis
Source: Front Oncol. 2023 Apr 27;13:1092663. doi: 10.3389/fonc.2023.1092663 (PMC10172597; doi:10.3389/fonc.2023.1092663)
Supplement: Supplementary file 1 [file Table_1.xlsx]

## Sheet: sTable1
sTable 1. Summary of parameters associated with surgery.
Clinical stage	Neoadjuvant intervention type	Study ID	Study design	Neoadjuvant therapy	Neoadjuvant other regimen	Adjuvant therapy*	Adjuvant other regimen	Sample size	Surgery rate (%)	R0 resection (%)	Delay surgery rate (%)
Stage I to II	PD-1	MK3475-223 Bar 2019 (NCT02938624)	Single arm study	Pembrolizumab (200 mg) Q3W x 1-2 cycles	-	-	-	26	23 (88.46%)	-	2 (8.70%)
Stage I to III	PD-1	TOP1501 Tong 2021 (NCT02818920)	Single arm study	Pembrolizumab (200 mg) Q3W x 2 cycle	-	± Chemotherapy ± Radiatherapy → Pembrolizumab (200 mg) Q3W x 4 cycles	Chemotherapy	30	25 (88.33%)	22 (88.00%)	1(4.00%)
		Ready 2019	Single arm study	Pembrolizumab (200mg) Q3W x 2 cycles		± Chemotherapy → Pembrolizumab (200mg) Q3W x 4 cycles		30	25 (83.33%)	-	-
		Gao 2020 (ChiCTR-OIC-17013726)	Single arm study	Sintilimab (200 mg) Q3W x 2 cycles	-	Chemotherapy/Sintilimab/Chemotherap+Sintilimab		40	37 (92.50%)	36 (97.30%)	2 (5.41%)
		Zhao 2021	Non randomized controlled study	Pembrolizumab (200mg)	-	-	-	25	25 (100.00%)	-	-
		NEOSTAR Cascone 2021 arm1 (NCT03158129)	Randomized controlled trial	Nivolumab (3 mg/kg) Q2W x 3 cycles	-	-	-	23 (44)	22 (95.65%)	22 (100.00%)	3 (14.29%)
		CheckMate159 Bott 2019 (NCT02259621)	Single arm study	Nivolumab (3 mg/kg) Q2W x 2 cycles	-	-	-	21	20 (95.24%)	20 (100.00%)	0
	PD-L1	Altorki 2021 amr1 (NCT02904954)	Randomized controlled trial	Durvalumab (1.12 g) Q3W x 2 cycles	-	Durvalumab (1.12 g) Q4W x 12 cycles	± Chemotherapy/Radiatherapy/Chemotherapy+/Radiatherapy	30	26 (86.67%)	23 (88.46%)	-
		LCMC3 Lee 2020 (NCT02927301)	Single arm study	Atezolizumab (1200 mg) Q3W x 2 cycles	-	± Atezolizumab (1200 mg) Q3W x 12 months	± Stage-appropriate therapy	181	159 (87.85%)	145 (91.19%)	19 (11.95%)
		IFCT-1601 IONESCO Wislez 2020 (NCT03030131)	Single arm study	Durvalumab (750 mg) Q2W x 3 cycles	-	-	-	46	43 (93.48%)	41 (95.35%)	-
		PRINCEPS Besse 2020 # (NCT02994576)	Single arm study	Atezolizumab (1200 mg) Q3W x 1 cycle	-	-	-	30	30 (100.00%)	29 (96.67%)	0
		NeoCAST Cascone 2022 arm1 (NCT03794544)	Randomized controlled trial	Arm1-4: Durvalumab (1500 mg, D1) Q4W x 1 cycle	Arm2: Oleclumab (3000 mg, D1) Q2W x 2 cycles Arm3: Monalizumab (750 mg, D1) Q2W x 2 cycles Arm4: Danvatirsen (200 mg, D1,3,5)→ (200 mg, D1) Q1W x 4 cycles	-	-	27	24 (88.89%)	-	-
	PD-1 + Chemotherapy	CheckMate816 Forde 2021 arm1 (NCT02998528)	Randomized controlled trial	Nivolumab (360 mg) Q3W x 3 cycles	SQ: Gemcitabine + Cisplatin/Paclitaxel + Carboplatin Q3W x 3 cycles, NSQ: Pemetrexed + Cisplatin /Paclitaxel + Carboplatin Q3W x 3 cycles	-	-	179	149 (83.24%)	124 (83.22%)	31 (20.81%)
		Hu 2021	Single arm study	Pembrolizumab/Tislelizumab/Sintilimab/Toripalimab x 2-4 cycles	Carboplatin + Pemetrexed/Carboplatin+ Paclitaxel/Cisplatin + Gemcitabine/Cisplatin + Pemetrexed/ Cisplatin + Paclitaxel x 2-4 cycles	-	-	20	20 (100.00%)	20 (100.00%)	0
		Wu 2022	Non randomized controlled study	[Pembrolizumab (200mg, D1) or Nivolumab (360 mg, D1)] Q3W x 2-4 cycles	-	-	-	76	76 (100.00%)	76 (100.00%)	-
		Zhang 2022 arm1	Non randomized controlled study	Arm 1: Pembrolizumab/Toripalimab /Sintilizumab/Nivolizumab/Camrelizumab/Tislelizumab x 1-5 cycles	Arm 1: Neoadjuvant: Platinum-based doublets chemotherapy Q3W x 1-5 cycles Arm 2: Neoadjuvant: Platinum-based doublets chemotherapy Q3W x 1-5 cycles	± PD-1	Chemotherapy	69	69 (100.00%)	63 (91.30%)	10 (14.49%)
		Zhang 2022	Non randomized controlled study	Pembrolizumab/ Sintilizumab/Toripalimab/ Camrelizumab/Nivolizumab/Tislelizumab (D1) Q3W x 1-5 cycles	Cisplatin/Carboplatin doublets Chemotherapy Q3W x 1-5 cycles	-	-	131	131 (100.00%)	125 (95.42%)	21 (16.03%)
		Zinner 2020	Single arm study	Nivolumab (360mg) Q3W x 3 cycles	[Cisplatin (75mg/m2) + Pemetrexed (500 mg/m2)/Gemcitabine (1250mg/m2), D1, D8] Q3W x 3 cycles	-	-	13	13 (100.00%)	-	-
		Liu 2022 arm1	Non randomized controlled study	Pembrolizumab (2mg/kg)/Nivolumab (3mg/kg)/Sintilimab (200mg)/Camrelizumab (200mg), Q3W x 2-5 cycles	[((Albumin-bound paclitaxel/Paclitaxel liposomes) + Platinum)/(Pemetrexed + Platinum)/(Docetaxel + Platinum)/(Gemcitabine + Platinum)] x 2-5 cycles	Different adjuvant treatment schemes were adopted according to the individual clinical condition of the patient.	Different adjuvant treatment schemes were adopted according to the individual clinical condition of the patient.	79	79 (100.00%)	79 (100.00%)	-
	PD-L1 + CD73	NeoCAST Cascone 2022 arm2 (NCT03794544)	Randomized controlled trial	Arm1-4: Neoadjuvant: Durvalumab (1500 mg, D1) Q4W x 1 cycle	Arm2: Oleclumab (3000 mg, D1) Q2W x 2 cycles Arm3: Monalizumab (750 mg, D1) Q2W x 2 cycles Arm4: Danvatirsen (200 mg, D1,3,5)→ (200 mg, D1) Q1W x 4 cycles	-	-	21	18 (85.71%)	-	-
	PD-L1 + NKG2A	NeoCAST Cascone 2022 arm3 (NCT03794544)	Randomized controlled trial	Arm1-4: Neoadjuvant: Durvalumab (1500 mg, D1) Q4W x 1 cycle	Arm2: Oleclumab (3000 mg, D1) Q2W x 2 cycles Arm3: Monalizumab (750 mg, D1) Q2W x 2 cycles Arm4: Danvatirsen (200 mg, D1,3,5)→ (200 mg, D1) Q1W x 4 cycles	-	-	20	18 (90.00%)	-	-
	PD-L1 + STAT3 ASO	NeoCAST Cascone 2022 arm4 (NCT03794544)	Randomized controlled trial	Arm1-4: Neoadjuvant: Durvalumab (1500 mg, D1) Q4W x 1 cycle	Arm2: Oleclumab (3000 mg, D1) Q2W x 2 cycles Arm3: Monalizumab (750 mg, D1) Q2W x 2 cycles Arm4: Danvatirsen (200 mg, D1,3,5)→ (200 mg, D1) Q1W x 4 cycles	-	-	16	16 (100.00%)	-	-
	PD-L1 + Chemotherapy	Tfayli 2020 (NCT03480230)	Single arm study	Avelumab (10 mg/kg) Q2W x 4 cycles	SQ: Cisplatin (75 mg/m2, D1)/Carboplatin (AUC 5, D1) + Gemcitabine (1000 mg/m2, D1,8) Q2W x 4 cycles; NSQ: Cisplatin (75 mg/m2, D1) /Carboplatin (AUC 5, D1) + Pemetrexed (500 mg/m2, D1) Q2W x 4 cycles	-	-	15	11 (73.33%)	-	-
	PD-1 + CTLA-4	NEOSTAR Cascone 2021 arm2 (NCT03158129)	Randomized controlled trial	Nivolumab (3 mg/kg) Q2W x 3 cycles + Ipilimumab (1 mg/kg) Q6W x 1 cycle	-	-	-	21 (44)	17 (80.95%)	17 (100.00%)	5 (31.25%)
		Reuss 2020 (NCT02259621)	Single arm study	Nivolumab (3 mg/kg) Q2W x 3 cycles + Ipilimumab (1 mg/kg) Q6W x 1 cycle	-	-	-	9	6 (66.67%)	-	0
	PD-L1 + Radiatherapy	Altorki 2021 arm2 (NCT02904954)	Randomized controlled trial	Durvalumab (1.12 g) Q3W x 2 cycle	SBRT (24 Gy in 3 Fx)	Durvalumab (1.12 g) Q4W x 12 cycles	± Chemotherapy/Radiatherapy/Chemotherapy+Radiatherapy	30	26 (86.67%)	25 (96.15%)	-
	PD-1/CTLA-4 + Chemotherapy	Yang 2021	Single arm study	Pembrolizumab (200 mg) Q3W /Nivolumab (240 mg) Q2W /Ipilimumab (3 mg/kg) Q3W /Sintilimab (200 mg) Q3W x 2-5 cycles	± chemotherapy Q3W x 2-3 cycles	ICI/Chemotherapy ± Radiotherapy	ICI/Chemotherapy ± Radiotherapy	39	39 (100.00%)	-	-
Stage I to IV	PD-1	Husseini 2021 arm1	Non randomized controlled study	Pembrolizumab/Nivolumab x 5 (2–18) infusions	-	-	-	25	25 (100.00%)	24 (96.00%)	-
Stage II to III	PD-1	NEOMUN Eichhorn 2021 (NCT03197467)	Single arm study	Pembrolizumab (200 mg) Q3W x 2 cycles	-	-	-	15	15 (100.00%)	15 (100.00%)	1 (6.67%)
		Huang 2021	Non randomized controlled study	Nivolumab (3 mg/kg) Q3W x 2 cycles	-	-	-	25	24 (96%)	23 (95.83%)	-
	PD-1 + Chemotherapy	Chen 2020a arm1	Non randomized controlled study	Pembrolizumab (100 mg) Q3W x 2 cycles	Paclitaxel (135 mg/m2) + Cisplatin (75 mg/m2) Q3W x 2 cycles	-	-	4	4 (100.00%)	-	0
		Liang 2021	Non randomized controlled study	PD-1 Q3W x not fixed cycles	Chemotherapy Q3W x not fixed cycles	-	-	10	10 (100%)	-	-
		Hong 2021	Single arm study	Pembrolizumab/Sintilimab/Camrelizumab x 2-4 cycles	Paclitaxel + Cisplatin (Carboplatin) x 2-4 cycles	-	-	25	25 (100.00%)	25 (100.00%)	-
		Shen 2021	Single arm study	Pembrolizumab (2 mg/kg) Q3W x 2 cycles	Nab-paclitaxel (100 mg/m2, D1, 8) + Carboplatin (AUC 5) Q3W x 2 cycles	-	-	37	37 (100.00%)	37 (100.00%)	-
		Duan 2021	Single arm study	Nivolumab (360/200 mg)/Pembrolizumab (200 mg)/Sintilimab (200 mg) x 3-4 cycles	Chemotherapy x 3-4 cycles	-	-	23	20 (86.96%)	19 (95.00%)	-
		Jiang 2021	Single arm study	Pembrolizumab or Nivolumab	± Chemotherapy	-	-	31	31 (100.00%)	24 (77.42%)	-
		Shu 2020 (NCT02716038)	Single arm study	Atezolizumab (1200 mg) Q3W x 4 cycles	Nab-paclitaxel (100 mg/m2, D1,8,15) + Carboplatin (AUC 5, D1) Q3W x 4 cycles	-	-	30	29 (96.67%)	26 (89.66%)	0
		TOP1201 Yi 2017 (NCT01820754)	Single arm study	Paclitaxel (175 mg/m2) + Cisplatin (75 mg/m2) /Carboplatin (AUC 6) Q3W x 1 cycle → Ipilimumab (10 mg/kg ) + Chemotherapy (as in cycle 1) Q3W x 2 cycles		Ipilimumab (10 mg/kg) Q3W x 2 cycles → Ipilimumab (10 mg/kg) Q12W x 2 cycles	-	24	13 (54.17%)	13 (100.00%)	2 (8.33%)
		Feng 2021 arm 1	Non randomized controlled study	Pembrolizumab/Toripalimab (D1) Q3W x 2 cycles	Gemcitabine/Paclitaxel/Nab-paclitaxel + Cisplatin/Carboplatin Q3W x 2 cycles	-	-	8	8 (100.00%)	-	0
		Ma 2022	Single arm study	Pembrolizumab x 3-5 cycles	Paclitaxel + Cisplatin x 3-5 cycles	-	-	35	35 (100.00%)	-	-
		Dai 2022	Single arm study	Pembrolizumab/Sintilimab/Camrelizumab/Toripalimab Q3W x 2-4 cycles	(Paclitaxel + Carboplatin) / (Pemetrexed +Carboplatin) / (Gemcitabine + Carboplatin) / (Docetaxel + Carboplatin) / (Paclitaxel + Pemetrexed) / (Paclitaxel + Carboplatin + Bevacizumab or Apatinib) Q3W x 2-4 cycles	-	-	23	23 (100.00%)	23 (100.00%)	-
		Zhu 2021 (ChiCTR1900024014)	Single arm study	Toripalimab (240 mg) Q3W x 2-4 cycles	Carboplatin-based chemotherapy x 2-4 cycles	-	-	48	22 (45.83%)	22 (100.00%)	-
		Shi 2021	Single arm study	Camrelizumab/Toripalimab/Tislelizumab/Sintilimab/Pembrolizumab x 1-4 cycles	Chemotherapy x 2-4 cycles	-	-	27	27 (100.00%)	-	-
		Yan 2021 (NCT04606303)	Single arm study	Toripalimab (240mg) Q3W x 2-4 cycles	Cisplatin-based themotherapy x 2-4 cycles	-	-	21	19 (90.48%)	19 (100.00%)	-
	PD-L1 + Chemotherap	Wu 2022 (NCT04316364)	Single arm study	SHR-1316 (20 mg/kg，D1) Q3W x 3 cycles;	[Nab-paclitaxel (100 mg/kg，D1,8,15) + carboplatin (AUC 5, D1)] Q3W x 3 cycles	SHR-1316 (20 mg/kg，D1) Q3W x 16 cycles	-	37	34 (91.89%)	32 (94.12%)	4 (11.76%)
Stage II to IV	PD-1 + Chemotherapy	KOMPASSneoOP Faehling 2022	Single arm study	Pembrolizumab/Nivolumab	Pemetrexed/Cisplatin/Carboplatin/Paclitaxel/Nab-paclitaxel	-	-	59	59 (100.00%)	56 (94.91%)	-
Stage III only	PD-1 + Chemotherapy	Lei 2020 (NCT04338620)	Randomized controlled trial	Camrelizumab (200 mg) Q3W x 3 cycles	Nab-paclitaxel (130 mg/m2 , D1,8) + Cisplatin (75 mg/m2, D1) Q3W x 3 cycles	-	-	14	7 (50.00%)	-	-
		Chen 2021b	Single arm study	Pembrolizumab (2 mg/kg) Q3W x 2 cycles	SQ: Cisplatin (75 mg/m2) + Paclitaxel liposome 135 mg/m2 Q3W x 2 cycles; NSQ: Cisplatin (75 mg/m2) + Pemetrexed (500 mg/m2) Q3W x 2 cycles	-	-	35	35 (100.00%)	35 (100.00%)	0
		NeoTAP01 Zhao 2021 (NCT04304248)	Single arm study	Toripalimab (240 mg) Q3W x 3 cycles	Carboplatin (AUC 5, D1) + Pemetrexed (500 mg/m2, D1) Q3W x 3 cycles; Other subtypes: Carboplatin (AUC 5, D1) + Nab-paclitaxel (260 mg/m2, D1) Q3W x 3 cycles	Toripalimab (240 mg) Q3W x 12 months	stage-appropriate therapy	33	30 (90.91%)	29 (96.67%)	-
		Zhang 2021 (NCT04324151)	Single arm study	Toripalimab/Pembrolizumab x 2 cycles	Chemotherapy x 2 cycles	-	-	56	45 (80.40%)	45 (100.00%)	2 (4.44%)
		SAKK 16/14 Rothschild 2020 (NCT02572843)	Single arm study	Cisplatin (100 mg/m2) + Docetaxel (85 mg/m2) Q3W x 3 cycles → Durvalumab (750 mg) Q2W x 2 cycles		Durvalumab (750 mg) Q2W x 12 months	-	67	55 (82.09%)	51 (92.73%)	-
		NADIM Provencio 2020 (NCT03081689)	Single arm study	Nivolumab (360 mg) Q3W x 3 cycles	Paclitaxel (200 mg/m2, D1) + Carboplatin (AUC 6, D1) Q3W x 3 cycles	Nivolumab (240 mg) Q2W x 4 months →Nivolumab (480 mg) Q4W x 8 months	-	46	41 (89.13%)	41 (100.00%)	-
		Deng 2021	Single arm study	Pembrolizumab/Nivolumab/Sintilimab/ Tislelizumab/Camrelizumab x ≥ 2 cycles	Chemotherapy	Chemotherapy/PD-1/ICI + Chemotherapy		51	31 (60.78%)	30 (96.8%)	-
		Wang 2021	Single arm study	Nivolumab (200mg) / Pembrolizumab (100mg) / Camrelizumab(200mg) Q3W x 2 cycles	Nab-paclitaxel (100 mg/m2, D1,8) + Carboplatin (AUC 5, D1) Q3W x 2 cycles	-	-	72	72 (100.00%)	-	-
		Chen 2021c	Single arm study	Pembrolizumab x 4 cycles/Nivolumab x 2 cycles	Carboplatin + Paclitaxel x 4 cycles	Pembrolizumab/Nivolumab x 12 months	± Carboplatin + Paclitaxel x 12 months	12	12 (100.00%)	-	1 (8.33%)
		Zhai 2022	Single arm study	Nivolumab (360 mg, D1) Q3W x 3 cycles	[Paclitaxel (200 mg/m2) + carboplatin (AUC 6)] Q3W x 3 cycles	-	-	46	45 (97.83%)	43 (95.56%)	-
		Sun 2022 (NCT04326153)	Single arm study	Sintilimab (200 mg, D1) Q3W x 2-3 cycles	Nab-paclitaxel (135 mg/m2, D1) + carboplatin [AUC 5, D2] Q3W x 2 -3 cycles	Sintilimab (200 m, D1) ×2 cycles→ 6 months	Nab-paclitaxel (135 mg/m2, D1) carboplatin (AUC 5, D2) ×2 cycles	20	16 (80.00%)	16 (100.00%)	-
		Fan 2022	Single arm study	Sintilimab (200 mg, D2) x 1-3 cycles	Chemotherapy x 1-3 cycles	-	-	8	8 (100.00%)	8 (100.00%)	0
		Hou 2022 arm1	Non randomized controlled study	Camrelizumab (200 mg) Q2W × 3 cycles	[Paclitaxel (200 mg/m², D1) + Carboplatin (AUC 6, D1)] Q3W x 3 cycles	-	-	31	31 (100.00%)	-	-
		Lung-Mate001 Zhang 2021 (NCT04144608)	Single arm study	Toripalimab (240 mg, D1) Q3W x 2 cycles	[Nab-paclitaxel (260 mg/m2, D1) + carboplatin (AUC 5, D1)/ cisplatin (75 mg/m2, D1)] Q3W x 2 cycles NSQ: [Pemetrexed (500 mg/m2, D1) + carboplatin (AUC 5, D1)/ cisplatin (75 mg/m2, D1)] Q3W x 2 cycles	Toripalimab x 2 cycles → Toripalimab x 13 cycles	Chemotherapy x 2 cycles	18	15 (83.33%)	15 (100.00%)	-
		Zhang 2022 (ChiCTR1900023758)	Single arm study	Sintilimab (200 mg, D1) Q3W x 2-4 cycles	NSQ: [Carboplatin (AUC 5, D1) + Pemetrexed (500 mg/m2, D1)] Q3W x 2-4 cycles SQ: [Carboplatin (AUC 5, D1) +Gemcitabine (1000 mg/m2, D1, 8)] Q3W x 2-4 cycles	-	-	50	30 (60.00%)	30 (100.00%)	-
	PD-1 + Chemotherapy + Radiatherapy	Lemmon 2020 (NCT02987998)	Single arm study	Pembrolizumab (200mg) Q3W x 3 cycles	Cisplatin (50mg/m2, D1,8,29,36) + Etoposide (50mg/m2, D1-5, 29-35) + Radiatherapy (45Gy in 25 Fx)	Pembrolizumab (200mg) Q3W x 6 months	-	9	8 (88.89%)	6 (75.00%)	-
		ACTS-30 Hong 2021 (NCT03694236)	Single arm study	Durvalumab (1500mg) Q4W x 2 cycles	Paclitaxel (45mg/m2) + Carboplatin (AUC 2) Q1W x 5 cycles+ Radiatherapy (45Gy in 25 Fx)	Durvalumab (1500mg) Q4W x 12 months	-	24	18 (75.00%)	-	-
	PD-1/PD-L1 + Chemotherapy	Yao 2022	Single arm study	Camrelizumab/Durvalumab x 2-3 cycles	[Pemetrexed + Carboplatin/Albumin-bound paclitaxel + Carboplatin] x 2-3 cycles	ICI Q3W x 2-3 cycles	Chemotherapy Q3W x 2-3 cycles ± Radiatherapy	11	11 (100.00%)	11 (100.00%)	0
Stage III to IV	PD-1/PD-L1	Walles 2020	Single arm study	Pembrolizumab/Atezolizumab x ≥2 cycles	-	-	-	4	4 (100.00%)	4 (100.00%)	0
	PD-1 + Chemotherapy	KOMPASSneo Faehling 2021 arm1 (NCT04926584)	Non randomized controlled study	Pembrolizumab/Nivolumab x 3-4 cycles	adenocarcinoma: (Pemetrexed + Carboplatin) x 3-4 cycles squamous: Paclitaxel/ (nab-paclitaxel +Carboplati) x 3-4 cycles	No ICI	± Cisplatin-based CT/mediastinal RT	11	11 (100.00%)	-	0
* "±(…)" refers to optional adjuvant therapy.
**means VATS converted to thoracotomy.
***Eleven (44%) patients completed surgery by thoracotomy, and three (12%) procedures were changed from minimally invasive procedures due to dense adhesions of hilar lymph nodes, which rendered it difficult to dissect the blood vessels.
NSQ: Non-squamous cell cancer
RATS: Robotic-assisted thoracoscopic surgery
SQ: Squamous cell cancer
VATS: Video-assisted thoracic surgery
U-VATS: Uniport video assisted thoracoscopic surgery

## Sheet: sTable2
sTable 2. Summary of parameters associated with short-term outcome.
Clinical stage	Neoadjuvant intervention type	Study ID	Study design	Neoadjuvant therapy	Neoadjuvant other regimen	Adjuvant therapy*	Adjuvant other regimen	Number of patients undergoing surgery	pCR (%)	MPR (%)
Stage I to II	PD-1	MK3475-223 Bar 2019 (NCT02938624)	Single arm study	Pembrolizumab (200 mg) Q3W x 1-2 cycles	-	-	-	23	3 (13.04%)	7 (30.43%)
Stage I to III	PD-1	TOP1501 Tong 2021 (NCT02818920)	Single arm study	Pembrolizumab (200 mg) Q3W x 2 cycle	-	± Chemotherapy ± Radiatherapy → Pembrolizumab (200 mg) Q3W x 4 cycles	Chemotherapy	25	2 (12.00%)	7 (28.00%)
		Zhao 2021	Non randomized controlled study	Pembrolizumab (200mg)	-	-	-	25	12 (48.00%)	18 (72.00%)
		Gao 2020 (ChiCTR-OIC-17013726)	Single arm study	Sintilimab (200 mg) Q3W x 2 cycles	-	Chemotherapy/Sintilimab/Chemotherap+Sintilimab		37	6 (16.22%)	15 (40.54%)
		NEOSTAR Cascone 2021 arm 1 (NCT03158129)	Randomized controlled trial	Nivolumab (3 mg/kg) Q2W x 3 cycles	-	-	-	21	2 (9.52%)	5 (23.81%)
		CheckMate159 Bott 2019 (NCT02259621)	Single arm study	Nivolumab (3 mg/kg) Q2W x 2 cycles	-	-	-	20	3 (15.00%)	9 (45.00%)
	PD-L1	Altorki 2021 arm 1 (NCT02904954)	Randomized controlled trial	Durvalumab (1.12 g) Q3W x 2 cycles	-	Durvalumab (1.12 g) Q4W x 12 cycles	± Chemotherapy/Radiatherapy/Chemotherapy+/Radiatherapy	26	0	2 (7.69%)
		IFCT-1601 IONESCO Wislez 2020 (NCT03030131)	Single arm study	Durvalumab (750 mg) Q2W x 3 cycles	-	-	-	43	3 (6.98%)	8 (18.60%)
		LCMC3 Lee 2020 (NCT02927301)	Single arm study	Atezolizumab (1200 mg) Q3W x 2 cycles	-	± Atezolizumab (1200 mg) Q3W x 12 months	± Stage-appropriate therapy	144**	10 (6.94%)	30 (20.83%)
		PRINCEPS Besse 2020 # (NCT02994576)	Single arm study	Atezolizumab (1200 mg) Q3W x 1 cycle	-	-	-	30	-	4 (13.33%)
		NeoCAST Cascone 2022 arm 1 (NCT03794544)	Randomized controlled trial	Arm 1-4: Durvalumab (1500 mg, D1) Q4W x 1 cycle	Arm 2: Oleclumab (3000 mg, D1) Q2W x 2 cycles Arm 3: Monalizumab (750 mg, D1) Q2W x 2 cycles Arm 4: Danvatirsen (200 mg, D1,3,5)→ (200 mg, D1) Q1W x 4 cycles	-	-	24	1 (4.17%)	3 (12.50%)
	PD-1 + Chemotherapy	Hu 2021	Single arm study	Pembrolizumab/Tislelizumab/Sintilimab/Toripalimab x 2-4 cycles	Carboplatin + Pemetrexed/Carboplatin+ Paclitaxel/Cisplatin + Gemcitabine/Cisplatin + Pemetrexed/ Cisplatin + Paclitaxel x 2-4 cycles	-	-	20	5 (25.00%)	8 (40.00%)
		CheckMate816 Forde 2021 arm1 (NCT02998528)	Randomized controlled trial	Nivolumab (360 mg) Q3W x 3 cycles	SQ: Gemcitabine + Cisplatin/Paclitaxel + Carboplatin Q3W x 3 cycles, NSQ: Pemetrexed + Cisplatin /Paclitaxel + Carboplatin Q3W x 3 cycles	-	-	141	43 (30.50%)	66 (46.81%)
		Tfayli 2020 (NCT03480230)	Single arm study	Avelumab (10 mg/kg) Q2W x 4 cycles	SQ: Cisplatin (75 mg/m2, D1)/Carboplatin (AUC 5, D1) + Gemcitabine (1000 mg/m2), D1,8] Q2W x 4 cycles; NSQ: Cisplatin (75 mg/m2, D1) /Carboplatin (AUC 5, D1) + Pemetrexed (500 mg/m2, D1) Q2W x 4 cycles	-	-	11	1 (9.09%)	3 (27.27%)
		Wu 2022	Non randomized controlled study	[Pembrolizumab (200mg, D1) or Nivolumab (360 mg, D1)] Q3W X 2-4 cycles	-	-	-	76	28 (36.84%)	49 (64.47%)
		Zhang 2022 arm 1	Non randomized controlled study	Arm 1: Pembrolizumab/Toripalimab /Sintilizumab/Nivolizumab/Camrelizumab/Tislelizumab x 1-5 cycles	Arm 1: Neoadjuvant: Platinum-based doublets chemotherapy Q3W x 1-5 cycles Arm 2: Neoadjuvant: Platinum-based doublets chemotherapy Q3W x 1-5 cycles	± PD-1	Chemotherapy	69	23 (33.33%)	34 (49.28%)
		Zhang 2022	Non randomized controlled study	Pembrolizumab/ Sintilizumab/Toripalimab/ Camrelizumab/Nivolizumab/Tislelizumab (D1) Q3W x 1-5 cycles	Cisplatin/Carboplatin doublets Chemotherapy Q3W x 1-5 cycles	-	-	131	-	70 (53.44%)
		Zinner 2020	Single arm study	Nivolumab (360mg) Q3W x 3 cycles	[Cisplatin (75mg/m2) + Pemetrexed (500 mg/m2)/Gemcitabine (1250mg/m2), D1, D8] Q3W x 3 cycles	-	-	13	5 (38.46%)	6 (46.15%)
		Liu 2022 arm 1	Non randomized controlled study	Pembrolizumab (2mg/kg)/Nivolumab (3mg/kg)/Sintilimab (200mg)/Camrelizumab (200mg), Q3W x 2-5 cycles	[((Albumin-bound paclitaxel/Paclitaxel liposomes) + Platinum)/(Pemetrexed + Platinum)/(Docetaxel + Platinum)/(Gemcitabine + Platinum)] x 2-5 cycles	Different adjuvant treatment schemes were adopted according to the individual clinical condition of the patient.	Different adjuvant treatment schemes were adopted according to the individual clinical condition of the patient.	79	-	42 (53.2%)
	PD-1 + CTLA-4	NEOSTAR Cascone 2021 arm 2 (NCT03158129)	Randomized controlled trial	Nivolumab (3 mg/kg) Q2W x 3 cycles + Ipilimumab (1 mg/kg) Q6W x 1 cycle	-	-	-	16	6 (37.50%)	8 (50.00%)
		Reuss 2020 (NCT02259621)	Single arm study	Nivolumab (3 mg/kg) Q2W x 3 cycles + Ipilimumab (1 mg/kg) Q6W x 1 cycle	-	-	-	6	2 (33.33%)	2 (33.33%)
	PD-L1 + CD73	NeoCAST Cascone 2022 arm 2 (NCT03794544)	Randomized controlled trial	Arm 1-4: Neoadjuvant: Durvalumab (1500 mg, D1) Q4W x 1 cycle	Arm 2: Oleclumab (3000 mg, D1) Q2W x 2 cycles Arm 3: Monalizumab (750 mg, D1) Q2W x 2 cycles Arm 4: Danvatirsen (200 mg, D1,3,5)→ (200 mg, D1) Q1W x 4 cycles	-	-	18	2 (11.11%)	4 (22.22%)
	PD-L1 + NKG2A	NeoCAST Cascone 2022 arm 3 (NCT03794544)	Randomized controlled trial	Arm 1-4: Neoadjuvant: Durvalumab (1500 mg, D1) Q4W x 1 cycle	Arm 2: Oleclumab (3000 mg, D1) Q2W x 2 cycles Arm 3: Monalizumab (750 mg, D1) Q2W x 2 cycles Arm 4: Danvatirsen (200 mg, D1,3,5)→ (200 mg, D1) Q1W x 4 cycles	-	-	18	2 (11.11%)	6 (33.33%)
	PD-L1 + STAT3 ASO	NeoCAST Cascone 2022 arm 4 (NCT03794544)	Randomized controlled trial	Arm 1-4: Neoadjuvant: Durvalumab (1500 mg, D1) Q4W x 1 cycle	Arm 2: Oleclumab (3000 mg, D1) Q2W x 2 cycles Arm 3: Monalizumab (750 mg, D1) Q2W x 2 cycles Arm 4: Danvatirsen (200 mg, D1,3,5)→ (200 mg, D1) Q1W x 4 cycles	-	-	16	2 (12.50%)	5 (31.25%)
	PD-L1 + Radiatherapy	Altorki 2021 arm 2 (NCT02904954)	Randomized controlled trial	Durvalumab (1.12 g) Q3W x 2 cycle	SBRT (24 Gy in 3 Fx)	Durvalumab (1.12 g) Q4W x 12 cycles	± Chemotherapy/Radiatherapy/Chemotherapy+Radiatherapy	26	8 (30.77%)	16 (61.54%)
	PD-1/CTLA-4 ± Chemotherapy	Yang 2021	Single arm study	Pembrolizumab (200 mg) Q3W /Nivolumab (240 mg) Q2W /Ipilimumab (3 mg/kg) Q3W /Sintilimab (200 mg) Q3W x 2-5 cycles	± chemotherapy Q3W x 2-3 cycles	ICI/Chemotherapy ± Radiotherapy	ICI/Chemotherapy ± Radiotherapy	39	13 (33.33%)	21 (53.85%)
Stage I to IV	PD-1	Husseini 2021 arm 1	Non randomized controlled study	Pembrolizumab/Nivolumab x 5 (2–18) infusions	-	-	-	25	7 (28.00%)	12 (48.00%)
Stage II to III	PD-1	NEOMUN Eichhorn 2021 (NCT03197467)	Single arm study	Pembrolizumab (200 mg) Q3W x 2 cycles	-	-	-	15	2 (13.33%)	4 (26.67%)
	PD-1 + Chemotherapy	Chen 2020a arm 1	Non randomized controlled study	Pembrolizumab (100 mg) Q3W x 2 cycles	Paclitaxel (135 mg/m2) + Cisplatin (75 mg/m2) Q3W x 2 cycles	-	-	4	3 (75.00%)	4 (100.00%)
		Hong 2021	Single arm study	Pembrolizumab/Sintilimab/Camrelizumab x 2-4 cycles	Paclitaxel + Cisplatin (Carboplatin) x 2-4 cycles	-	-	25	8 (32.00%)	13 (52.00%)
		Liang 2021	Non randomized controlled study	PD-1 Q3W x not fixed cycles	Chemotherapy Q3W x not fixed cycles	-	-	10	1 (10.00%)	5 (50.00%)
		Shen 2021	Single arm study	Pembrolizumab (2 mg/kg) Q3W x 2 cycles	Nab-paclitaxel (100 mg/m2, D1, 8) + Carboplatin (AUC 5) Q3W x 2 cycles	-	-	37	17 (45.95%)	24 (64.86%)
		Jiang 2021	Single arm study	Pembrolizumab or Nivolumab	± Chemotherapy	-	-	31	3 (9.68%)	12 (38.71%)
		Duan 2021	Single arm study	Nivolumab (360/200 mg)/Pembrolizumab (200 mg)/Sintilimab (200 mg) x 3-4 cycles	Chemotherapy x 3-4 cycles	-	-	20	6 (30.00%)	10 (50.00%)
		Shu 2020 (NCT02716038)	Single arm study	Atezolizumab (1200 mg) Q3W x 4 cycles	Nab-paclitaxel (100 mg/m2, D1,8,15) + Carboplatin (AUC 5, D1) Q3W x 4 cycles	-	-	29	10 (34.48%)	17 (58.62%)
		Feng 2021 arm 1	Non randomized controlled study	Pembrolizumab/Toripalimab (D1) Q3W x 2 cycles	Gemcitabine/Paclitaxel/Nab-paclitaxel + Cisplatin/Carboplatin Q3W x 2 cycles	-	-	8	3 (37.50%)	4 (50.00%)
		Ma 2022	Single arm study	Pembrolizumab x 3-5 cycles	Paclitaxel + cisplatin x 3-5 cycles	-	-	35	17 (48.57%)	27 (77.14%)
		Dai 2022	Single arm study	Pembrolizumab/Sintilimab/Camrelizumab/Toripalimab Q3W x 2-4 cycles	(Paclitaxel + Carboplatin) / (Pemetrexed +Carboplatin) / (Gemcitabine + Carboplatin) / (Docetaxel + Carboplatin) / (Paclitaxel + Pemetrexed) / (Paclitaxel + Carboplatin + Bevacizumab or Apatinib) Q3W x 2-4 cycles	-	-	23	7 (30.43%)	13 (56.52%)
		Zhu 2021 (ChiCTR1900024014)	Single arm study	Toripalimab (240 mg) Q3W x 2-4 cycles	Carboplatin-based chemotherapy x 2-4 cycles	-	-	22	4 (18.18%)	9 (40.91%)
		Shi 2021	Single arm study	Camrelizumab/Toripalimab/Tislelizumab/Sintilimab/Pembrolizumab x 1-4 cycles	Chemotherapy x 2-4 cycles	-	-	27	8 (29.63%)	15 (55.56%)
		Yan 2021 (NCT04606303)	Single arm study	Toripalimab (240mg) Q3W x 2-4 cycles	Cisplatin-based themotherapy x 2-4 cycles	-	-	19	7 (36.84%)	11 (57.89%)
	PD-L1 + Chemotherap	Wu 2022 (NCT04316364)	Single arm study	SHR-1316 (20 mg/kg，D1) Q3W x 3 cycles;	[Nab-paclitaxel (100 mg/kg，D1,8,15) + carboplatin (AUC 5 mg/mL/min, D1)] Q3W x 3 cycles	SHR-1316 (20 mg/kg，D1) Q3W x 16 cycles	-	34	11 (32.35%)	19 (55.88%)
	CTLA-4 + Chemotherapy	TOP1201 Yi 2017 (NCT01820754)	Single arm study	Paclitaxel (175 mg/m2) + Cisplatin (75 mg/m2) /Carboplatin (AUC 6) Q3W x 1 cycle → Ipilimumab (10 mg/kg ) + chemotherapy (as in cycle 1) Q3W x 2 cycles		Ipilimumab (10 mg/kg) Q3W x 2 cycles → Ipilimumab (10 mg/kg) Q12W x 2 cycles	-	13	2 (15.38%)	-
Stage II to IV	PD-1 + Chemotherapy	KOMPASSneoOP Faehling 2022	Single arm study	Pembrolizumab/Nivolumab	Pemetrexed/Cisplatin/Carboplatin/Paclitaxel/Nab-paclitaxel	-	-	59	31 (52.54%)	40 (67.80%)
Stage III only	PD-1	Huang 2021	Non randomized controlled study	Nivolumab (3 mg/kg) Q3W x 2 cycles	-	-	-	24	1 (4.17%)	9 (37.50%)
	PD-1+ Chemotherapy	Lei 2020 (NCT04338620)	Randomized controlled trial	Camrelizumab (200 mg) Q3W x 3 cycles	Nab-paclitaxel (130 mg/m2 , D1,8) + Cisplatin (75 mg/m2, D1) Q3W x 3 cycles	-	-	7	4 (57.14%)	6 (85.71%)
		NeoTAP01 Zhao 2021 (NCT04304248)	Single arm study	Toripalimab (240 mg) Q3W x 3 cycles	Carboplatin (AUC 5, D1) + Pemetrexed (500 mg/m2, D1) Q3W x 3 cycles; Other subtypes: Carboplatin (AUC 5, D1) + Nab-paclitaxel (260 mg/m2, D1) Q3W x 3 cycles	Toripalimab (240 mg) Q3W x 12 months	stage-appropriate therapy	30	15 (50.00%)	20 (66.70%)
		Zhang 2021 (NCT04324151)	Single arm study	Toripalimab/Pembrolizumab x 2 cycles	Chemotherapy x 2 cycles	-	-	45	18 (40.00%)	31 (68.89%)
		NADIM Provencio 2020 (NCT03081689)	Single arm study	Nivolumab (360 mg) Q3W x 3 cycles	Paclitaxel (200 mg/m2, D1) + Carboplatin (AUC 6, D1) Q3W x 3 cycles	Nivolumab (240 mg) Q2W x 4 months →Nivolumab (480 mg) Q4W x 8 months	-	41	26 (63.41%)	34 (82.93%)
		Deng 2021	Single arm study	Pembrolizumab/Nivolumab/Sintilimab/ Tislelizumab/Camrelizumab x ≥ 2 cycles	Chemotherapy	Chemotherapy/PD-1/ICI + Chemotherapy		31	11 (35.48%)	21 (67.74%)
		Chen 2021c	Single arm study	Pembrolizumab x 4 cycles/Nivolumab x 2 cycles	Carboplatin + Paclitaxel x 4 cycles	Pembrolizumab/Nivolumab x 12 months	± Carboplatin + Paclitaxel x 12 months	12	5 (41.67%)	9 (75.00%)
		Wang 2021	Single arm study	Nivolumab (200mg) / Pembrolizumab (100mg) / Camrelizumab(200mg) Q3W x 2 cycles	Albumin paclitaxel (100 mg/m2, D1,8)+ Carboplatin (AUC 5, D1) Q3W x 2 cycles	-	-	72	21 (29.17%）	-
		Chen 2021b	Single arm study	Pembrolizumab (2 mg/kg) Q3W x 2 cycles	SQ: Cisplatin (75 mg/m2) + Paclitaxel liposome 135 mg/m2 Q3W x 2 cycles; NSQ: Cisplatin (75 mg/m2) + Pemetrexed (500 mg/m2) Q3W x 2 cycles	-	-	35	18 (51.43%)	26 (74.29%)
		SAKK 16/14 Rothschild 2020 (NCT02572843)	Single arm study	Cisplatin (100 mg/m2) + Docetaxel (85 mg/m2) Q3W x 3 cycles → Durvalumab (750 mg) Q2W x 2 cycles		± Radiotherapy + Durvalumab (750 mg) Q2W x 12 months	-	55	10 (18.18%)	34 (61.82%)
		Zhai 2022	Single arm study	Nivolumab (360 mg, D1) Q3W x 3 cycles	[Paclitaxel (200 mg/m2) + carboplatin (area under the curve 6; 6 mg/mL per min)] Q3W x 3 cycles	-	-	45	24 (53.33%)	32 (71.11%)
		Sun 2022 (NCT04326153)	Single arm study	Sintilimab (200 mg, D1) Q3W x 2-3 cycles	Nab-paclitaxel (135 mg/m2, D1) + carboplatin [AUC 5, D2] Q3W x 2 -3 cycles	Sintilimab (200 m, D1) ×2 cycles→ 6 months	Nab-paclitaxel (135 mg/m2, D1) carboplatin (AUC 5, D2) ×2 cycles	16	5 (31.25%)	10 (62.50%)
		Fan 2022	Single arm study	Sintilimab (200 mg, D2) x 1-3 cycles	Chemotherapy x 1-3 cycles	-	-	8	0	5 (62.50%)
		Hou 2022 arm 2	Non randomized controlled study	Camrelizumab (200 mg) Q2W × 3 cycles	[Paclitaxel (200 mg/m², D1) + Carboplatin (AUC 6, D1)] Q3W x 3 cycles	-	-	31	8 (25.81%)	19 (61.29%)
		Lung-Mate001 Zhang 2021 (NCT04144608)	Single arm study	Toripalimab (240 mg, D1) Q3W x 2 cycles	[Nab-paclitaxel (260 mg/m2, D1) + carboplatin (AUC 5, D1)/cisplatin (75 mg/m2, D1)] Q3W x 2 cycles NSQ: [Pemetrexed (500 mg/m2, D1) + carboplatin (AUC 5, D1)/cisplatin (75 mg/m2, D1)] Q3W x 2 cycles	Toripalimab x 2 cycles → Toripalimab x 13 cycles	Chemotherapy x 2 cycles	15	6 (40.00%)	8 (53.33%)
		Zhang 2022 (ChiCTR1900023758)	Single arm study	Sintilimab (200 mg, D1) Q3W x 2-4 cycles	NSQ: [Carboplatin (AUC 5, D1) + Pemetrexed (500 mg/m2, D1)] Q3W x 2-4 cycles SQ: [Carboplatin (AUC 5, D1) +Gemcitabine (1000 mg/m2, D1, 8)] Q3W x 2-4 cycles	-	-	30	6 (20.0%)	13 (43.33%)
	PD-1 + Chemotherapy + Radiatherapy	Lemmon 2020 (NCT02987998)	Single arm study	Pembrolizumab (200mg) Q3W x 3 cycles	Cisplatin (50mg/m2, D1,8,29,36) + Etoposide (50mg/m2, D1-5, 29-35) + Radiatherapy (45Gy in 25 Fx)	Pembrolizumab (200mg) Q3W x 6 months	-	8	4 (50.00%)	-
	PD-L1 + Chemotherapy + Radiatherapy	ACTS-30 Hong 2021 (NCT03694236)	Single arm study	Durvalumab (1500mg) Q4W x 2 cycles	Paclitaxel (45mg/m2) + Carboplatin (AUC 2) Q1W x 5 cycles+ Radiatherapy (45Gy in 25 Fx)	Durvalumab (1500mg) Q4W x 12 months	-	18	7 (38.89%)	14 (77.78%)
	PD-1/PD-L1 + Chemotherapy	Yao 2022	Single arm study	Camrelizumab/Durvalumab x 2-3 cycles	[Pemetrexed + Carboplatin/Albumin-bound paclitaxel + Carboplatin] x 2-3 cycles	ICI Q3W x 2-3 cycles	Chemotherapy Q3W x 2-3 cycles ± Radiatherapy	11	8 (72.73%)	9 (81.82%)
Stage III to IV	PD-1/PD-L1	Walles 2020	Single arm study	Pembrolizumab/Atezolizumab x ≥2 cycles	-	-	-	4	2 (50.00%)	-
	PD-1 + Chemotherapy	KOMPASSneo Faehling 2021 arm 1 (NCT04926584)	Non randomized controlled study	Pembrolizumab/Nivolumab x 3-4 cycles	Adenocarcinoma: (Pemetrexed + Carboplatin) x 3-4 cycles Squamous: Paclitaxel/ (nab-paclitaxel +Carboplati) x 3-4 cycles	No ICI	± Cisplatin-based CT/mediastinal RT	11	7 (63.64%)	8 (72.73%)
* "±(…)" refers to optional adjuvant therapy.
**Patients with surgery and EGFR/ALK- or unknown
MPR: major pathologic response
NSQ: Non-squamous cell cancer
pCR: pathologic complete response
SQ: Squamous cell cancer

## Sheet: sTable3
sTable 3. Summary of overall survival.
Perioperative period	Clinical stage	Neoadjuvant intervention type	Study ID	Study design	Neoadjuvant therapy	Neoadjuvant other regimen	Adjuvant therapy*	Adjuvant other regimen	Sample size	Median OS (95%CI)	OS (%)
Neoadjuvant	Stage I to II	PD-1	MK3475-223 Bar 2019 (NCT02938624)	Single arm study	Pembrolizumab (200 mg) Q3W x 1-2 cycles	-	-	-	26	NR	12 months: 100.13% 24 months: 93.30%
	Stage I to III	PD-1	Zhao 2021	Non randomized controlled study	Pembrolizumab, 200mg	-	-	-	25	-	30 days: Neoadjuvant pembrolizumab group (n=25): 25 (100.00%) Neoadjuvant EGFR-TKI group (n=54): 54 (100.00%) Neoadjuvant chemotherapy group (n=98): 95 (96.90%)
		PD-L1	IFCT-1601 IONESCO Wislez 2020 (NCT03030131)	Single arm study	Durvalumab (750 mg) Q2W x 3 cycles	-	-	-	46	NR	12 months: 89.10%
		PD-1 + Chemotherapy	CheckMate816 Forde 2021 arm 1 (NCT02998528)	Randomized controlled trial	Nivolumab (360 mg) Q3W x 3 cycles	SQ: Gemcitabine + Cisplatin/Paclitaxel + Carboplatin Q3W x 3 cycles, NSQ: Pemetrexed + Cisplatin /Paclitaxel + Carboplatin Q3W x 3 cycles	-	-	179	NR	-
	Stage II to III	PD-L1 + Chemotherapy	Shu 2020 (NCT02716038)	Single arm study	Atezolizumab (1200 mg) Q3W x 4 cycles	Nab-paclitaxel (100 mg/m2, D1,8,15) + Carboplatin (AUC 5, D1) Q3W x 4 cycles	-	-	30	NR (27.6 - NR)	-
		CTLA-4 + Chemotherapy	TOP1201 Yi 2017 (NCT01820754)	Single arm study	Paclitaxel (175 mg/m2) + Cisplatin (75 mg/m2) /Carboplatin (AUC 6) Q3W x 1 cycle → Ipilimumab (10 mg/kg ) + chemotherapy (as in cycle 1) Q3W x 2 cycles		Ipilimumab (10 mg/kg) Q3W x 2 cycles → Ipilimumab (10 mg/kg) Q12W x 2 cycles	-	24	29.2 (22.1 - NR)	12 months: 82.20% 18 months: 73.00%
		PD-L1 + Chemotherapy + Radiation	ACTS-30 Hong 2021 (NCT03694236)	Single arm study	Durvalumab (1500mg) Q4W x 2 cycles	Paclitaxel (45mg/m2) + Carboplatin (AUC 2) Q1W x 5 cycles+ Radiation (45Gy in 25 Fx)	Durvalumab (1500mg) Q4W x 12 months	-	18	-	6 months: 100.00% 12 months: 95.80%
	Stage III only	PD-1 + Chemotherapy	Zhai 2022	Single arm study	Nivolumab (360 mg, D1) Q3W x 3 cycles	[Paclitaxel (200 mg/m2) + carboplatin (area under the curve 6; 6 mg/mL per min)] Q3W x 3 cycles	-	-	46	NR	12 months: 90.50% 18 months: 86.60% 24 months: 79.90%
			Lung-Mate001 Zhang 2022 (ChiCTR1900023758)	Single arm study	Sintilimab (200 mg, D1) Q3W x 2-4 cycles	NSQ: [Carboplatin (AUC 5, D1) + Pemetrexed (500 mg/m2, D1)] Q3W x 2-4 cycles SQ: [Carboplatin (AUC 5, D1) +Gemcitabine (1000 mg/m2, D1, 8)] Q3W x 2-4 cycles	-	-	50	NR	12 months: 93.70%
	Stage I to IV	PD-1	Husseini 2021 arm 1	Non randomized controlled study	Pembrolizumab/Nivolumab x 5 (2–18) infusions	-	-	-	25	NR	-
Neoadjuvant + Adjuvant	Stage I to III	PD-1 + Chemotherapy	Liu 2022 arm 1	Non randomized controlled study	Pembrolizumab (2mg/kg)/Nivolumab (3mg/kg)/Sintilimab (200mg)/Camrelizumab (200mg), Q3W x 2-5 cycles	[((Albumin-bound paclitaxel/Paclitaxel liposomes) + Platinum)/(Pemetrexed + Platinum)/(Docetaxel + Platinum)/(Gemcitabine + Platinum)] x 2-5 cycles	Different adjuvant treatment schemes were adopted according to the individual clinical condition of the patient.	Different adjuvant treatment schemes were adopted according to the individual clinical condition of the patient.	79	-	OS of postoperative: 77(90.50%)
			Zhang 2022 arm 1	Non randomized controlled study	Arm 1: Pembrolizumab/Toripalimab /Sintilizumab/Nivolizumab/Camrelizumab/Tislelizumab x 1-5 cycles	Arm 1: Platinum-based doublets chemotherapy Q3W x 1-5 cycles Arm 2: Platinum-based doublets chemotherapy Q3W x 1-5 cycles	± PD-1		69	-	24 months: 94.10%
		PD-1/CTLA-4 + Chemotherapy	Yang 2021	Single arm study	Pembrolizumab (200 mg) Q3W /Nivolumab (240 mg) Q2W /Ipilimumab (3 mg/kg) Q3W /Sintilimab (200 mg) Q3W x 2-5 cycles	± chemotherapy Q3W x 2-3 cycles	ICI/Chemotherapy ± Radiotherapy	ICI/Chemotherapy ± Radiotherapy	39	-	24 months: 94.10%
		PD-1	Gao 2020 (ChiCTR-OIC-17013726)	Single arm study	Sintilimab (200 mg) Q3W x 2 cycles	-	Chemotherapy/Sintilimab/Chemotherap+Sintilimab		40	NR (26.4-NR) for the R0 population	24 months: overall population: 87.50%; R0 population: 91.70% 36 months: R0 population: 88.50% PD-L1–positive population: 95.50%
	Stage III only	PD-1 + Chemotherapy	NADIM Provencio 2020 (NCT03081689)	Single arm study	Nivolumab (360 mg) Q3W x 3 cycles	Paclitaxel (200 mg/m2, D1) + Carboplatin (AUC 6, D1) Q3W x 3 cycles	Nivolumab (240 mg) Q2W x 4 months →Nivolumab (480 mg) Q4W x 8 months	-	46	NR	36 months: 81.90% 42 months: 78.90%
			Hou 2022 arm 1	Non randomized controlled study	Camrelizumab (200 mg) Q2W × 3 cycles	[Paclitaxel (200 mg/m², D1) + Carboplatin (AUC 6 mg/ml/min, D1)] Q3W x 3 cycles	Camrelizumab (200 mg) Q2W × ≥2 cycles	±Paclitaxel plus Carboplatin × ≥2 cycles	31	NR	12 months: 95.00%
Neoadjuvant ± Adjuvant	Stage I to III	PD-L1	LCMC3 Lee 2020 (NCT02927301)	Single arm study	Atezolizumab (1200 mg) Q3W x 2 cycles	-	± Atezolizumab (1200 mg) Q3W x 12 months	± Stage-appropriate therapy	144	NR	12 months: I/II patients: 92.00% III patients: 95.00% 18 months: I/II patients: 91.00% III patients: 87.00%
	Stage II to IV	PD-1 + Chemotherapy	KOMPASSneoOP Faehling 2022	Single arm study	Pembrolizumab/Nivolumab	Pemetrexed/Cisplatin/Carboplatin/Paclitaxel/Nab-paclitaxel	-	-	59	-	12 months: 89.50% 18 months: 89.50% 24 months: 87.20%
Adjuvant	Stage I to III	PD-1	PEARLS/KEYNOTE-091 Paz-Ares 2022 arm 1	Randomized controlled study	-	-	Arm 1: ± Chemotherapy Q3W x ≤4cycles→ Pembrolizumab (200mg) Q3W x ≤18cycles		590	NR (NR-NR)	18 months: 91.70%
			IMpower 010 Wakelee 2021 (NCT02486718)	Randomized controlled trial	-	-	Chemotherapy Q3W x 4 cycles →Atezolizumab (1200 mg) Q3W x 16 cycles		507	NR ITT (randomised stage IB-IIIA) population: HR, 0.995 (95%CI: 0.78,1.28) ALL-randomised stage II-IIIA population: HR, 0.95 (95%CI: 0.74,1.24) PD-L1 TC≥1% II-IIIA population: HR, 0.71(95%CI: 0.49, 1.03) )	36 months: PD-L1 TC≥1% II-IIIA population: 82.1% 60 months: PD-L1 TC≥1% II-IIIA population: 76.8%
	Stage III only	PD-1	Park 2019 (NCT03053856)	Single arm study	-	-	Pembrolizumab (200 mg) Q3W x 2 years	-	37	NR	-
* "±(…)" refers to optional adjuvant therapy.
NR: Not reached
NSQ: Non-squamous cell cancer
OS: overall survival
SQ: Squamous cell cancer

## Sheet: sTable4
sTable 4. Summary of disease-free survival.
Perioperative period	Clinical stage	Neoadjuvant intervention type	Study ID	Study design	Neoadjuvant therapy	Neoadjuvant other regimen	Adjuvant therapy*	Adjuvant other regimen	Sample size	Median DFS (95%CI)	DFS (%)
Neoadjuvant	Stage I to III	PD-L1	IFCT-1601 IONESCO Wislez 2020 (NCT03030131)	Single arm study	Durvalumab (750 mg) Q2W x 3 cycles	-	-	-	46	NR (23.7-NR)	12 months: 78.20%
		PD-1 + Chemotherapy	CheckMate816 Forde 2021 arm1 (NCT02998528)	Randomized controlled trial	Nivolumab (360 mg) Q3W x 3 cycles	SQ: Gemcitabine + Cisplatin/Paclitaxel + Carboplatin Q3W x 3 cycles, NSQ: Pemetrexed + Cisplatin /Paclitaxel + Carboplatin Q3W x 3 cycles	-	-	179	-	12 months: 76.10%
	Stage II to III	PD-L1 + Chemotherapy	Shu 2020 (NCT02716038)	Single arm study	Atezolizumab (1200 mg) Q3W x 4 cycles	Nab-paclitaxel (100 mg/m2, D1,8,15) + Carboplatin (AUC 5, D1) Q3W x 4 cycles	-	-	30	17.9 (14.3-NR)	-
	Stage II to IV	PD-1 + Chemotherapy	KOMPASSneoOP Faehling 2022	Single arm study	Pembrolizumab/Nivolumab	Pemetrexed/Cisplatin/Carboplatin/Paclitaxel/Carboplatin/Nab-paclitaxel/Carboplatin	-	-	59	-	12 months: 82.60% 24 months: 68.10%
	Stage III only	PD-1 + Chemotherapy	Zhai 2022	Single arm study	Nivolumab (360 mg, D1) Q3W x 3 cycles	[Paclitaxel (200 mg/m2) + carboplatin (area under the curve 6; 6 mg/mL per min)] Q3W x 3 cycles	-	-	46	21.3	12 months: 67.00% 18 months: 53.40% 24 months: 45.80%
			Lung-Mate001 Zhang 2022 (ChiCTR1900023758)	Single arm study	Neoadjuvant: sintilimab (200 mg, D1) Q3W x 2-4 cycles	NSQ: [Carboplatin (AUC 5, D1) + Pemetrexed (500 mg/m2, D1)] Q3W x 2-4 cycles SQ: [Carboplatin (AUC 5, D1) +Gemcitabine (1000 mg/m2, D1, 8)] Q3W x 2-4 cycles	-	-	50	NR	12 months: 85.30%
	Stage I to IV	PD-1	Husseini 2021 arm 1	Non randomized controlled study	Pembrolizumab/Nivolumab x 5 (2–18) infusions	-	-	-	25	NR	-
Neoadjuvant + Adjuvant	Stage I to III	PD-1 + Chemotherapy	Liu 2022 arm 1	Non randomized controlled study	Pembrolizumab (2mg/kg)/Nivolumab (3mg/kg)/Sintilimab (200mg)/Camrelizumab (200mg), Q3W x 2-5 cycles	[((Albumin-bound paclitaxel/Paclitaxel liposomes) + Platinum)/(Pemetrexed + Platinum)/(Docetaxel + Platinum)/(Gemcitabine + Platinum)] x 2-5 cycles	Different adjuvant treatment schemes were adopted according to the individual clinical condition of the patient.	Different adjuvant treatment schemes were adopted according to the individual clinical condition of the patient.	79	Mean ± SD: 13.28 ± 6.34	24 months: 67.20%
			Zhang 2022 arm 1	Non randomized controlled study	Arm 1: Pembrolizumab/Toripalimab /Sintilizumab/Nivolizumab/Camrelizumab/Tislelizumab x 1-5 cycles	Arm 1: Platinum-based doublets chemotherapy Q3W x 1-5 cycles Arm 2: Platinum-based doublets chemotherapy Q3W x 1-5 cycles	± PD-1		69	-	24 months: 79.30%
		PD-1	Gao 2020 (ChiCTR-OIC-17013726)	Single arm study	Sintilimab (200 mg) Q3W x 2 cycles	-	Chemotherapy/Sintilimab/Chemotherap+Sintilimab		40	NR (23.9-NR) for the R0 population	12 months: 91.70% 24 months: 73.30% 36 months: R0 resection population: 75.00% PD-L1–positive: 81.80%
	Stage III only	PD-1 + Chemotherapy	Hou 2022 arm 1	Non randomized controlled study	Camrelizumab (200 mg) Q2W × 3 cycles	[Paclitaxel (200 mg/m², D1) + Carboplatin (AUC 6 mg/ml/min, D1)] Q3W x 3 cycles	Camrelizumab (200 mg) Q2W × ≥2 cycles	±Paclitaxel plus Carboplatin × ≥2 cycles	31	NR	12 months: 91.60%
Neoadjuvant ± Adjuvant	Stage I to III	PD-L1	LCMC3 Lee 2020 (NCT02927301)	Single arm study	Atezolizumab (1200 mg) Q3W x 2 cycles	-	± Atezolizumab (1200 mg) Q3W x 12 months	± Stage-appropriate therapy	144	NR	12 months: I/II patients: 85.00% III patients: 85.00% 18 months: I/II patients: 79.00% III patients: 77.00%
Adjuvant	Stage I to III	-	IMpower 010 Wakelee 2021 (NCT02486718)	Randomized controlled trial	-	-	Chemotherapy Q3W x 4 cycles →Atezolizumab (1200 mg) Q3W x 16 cycles		507	PD-L1 TC≥1% stage II-IIIA Population: NR (36.1-NR); Stage II IIIA population: 42.3 months; ITT (randomized stage IB IIIA) population: NR (36.1-NR)	24 months: ITT (randomised stage IB-IIIA) population: 71.4%; ALL-randomised stage II-IIIA population: 70.2% PD-L1 TC≥1% II-IIIA population: 74.6% 36 months: ITT (randomised stage IB-IIIA) population: 57.9%; ALL-randomised stage II-IIIA population: 55.7% PD-L1 TC≥1% II-IIIA population: 60.0%
		-	PEARLS/KEYNOTE-091 Paz-Ares 2022 arm 1	Randomized controlled trial	-	-	Arm 1: ± Chemotherapy Q3W x ≤4cycles→ Pembrolizumab (200mg) Q3W x ≤18cycles		590	53.6 (39.2-NR)	18 months: 73.40%
	Stage III only	-	Park 2019 (NCT03053856)	Single arm study	-	-	Pembrolizumab (200 mg) Q3W x 2 years	-	37	19.3 (12.9-NR)	12 months: 64.90% 24 months: 45.90% 36 months: 40.80%
* "±(…)" refers to optional adjuvant therapy.
DFS: disease-free survival
NR: Not reached
NSQ: Non-squamous cell cancer
SQ: Squamous cell cancer

## Sheet: sTable5
sTable 5. Summary of progression-free survival.
Perioperative period	Clinical stage	Neoadjuvant intervention type	Study ID	Study design	Neoadjuvant therapy	Neoadjuvant other regimen	Adjuvant therapy	Adjuvant other regimen	Sample size	Median PFS (95%CI)	PFS (%)
Neoadjuvant	Stage II to III	PD-1 + Chemotherapy	Duan 2021	Single arm study	Nivolumab (360/200 mg)/Pembrolizumab (200 mg)/Sintilimab (200 mg) x 3-4 cycles	Chemotherapy x 3-4 cycles	-	-	23	11.3 (range 3.1–18.7)	-
	Stage III only	PD-L1 + Chemotherapy + Radiation	ACTS-30 Hong 2021 (NCT03694236)	Single arm study	Durvalumab (1500mg) Q4W x 2 cycles	Paclitaxel (45mg/m2) + Carboplatin (AUC 2) Q1W x 5 cycles+ Radiation (45Gy in 25 Fx)	Durvalumab (1500mg) Q4W x 12 months	-	18	-	6 months: 88.90% 12 months: 83.30%
Neoadjuvant + Adjuvant	Stage III only	PD-1 + Chemotherapy	NADIM Provencio 2020 (NCT03081689)	Single arm study	Nivolumab (360 mg) Q3W x 3 cycles	Paclitaxel (200 mg/m2, D1) + Carboplatin (AUC 6, D1) Q3W x 3 cycles	Nivolumab (240 mg) Q2W x 4 months →Nivolumab (480 mg) Q4W x 8 months	-	46	NR	36 months:69.60% 42 months: 69.60%
		PD-1 + Chemotherapy + Radiation	Lemmon 2020 (NCT02987998)	Single arm study	Pembrolizumab (200mg) Q3W x 3 cycles	Cisplatin (50mg/m2, D1,8,29,36) + Etoposide (50mg/m2, D1-5, 29-35) + Radiatherapy (45Gy in 25 Fx)	Pembrolizumab (200mg) Q3W x 6 months	-	9	NR	6 months: 55.60%
Neoadjuvant ± Adjuvant	Stage II to IV	PD-1 + Chemotherapy	KOMPASSneoOP Faehling 2022	Single arm study	Pembrolizumab/Nivolumab	Pemetrexed/Cisplatin/Carboplatin/Paclitaxel/Nab-paclitaxel	-	-	59	-	12 months: 89.50% 18 months: 89.50% 24 months: 87.20%
NR: Not reached
PFS: progression-free survival

## Sheet: sTable6
sTable 6. Summary of relapse-free survival.
Perioperative period	Clinical stage	Neoadjuvant intervention type	Study ID	Study design	Neoadjuvant therapy	Neoadjuvant other regimen	Adjuvant therapy*	Adjuvant other regimen	Sample size	Median RFS (95%CI)	RFS (%)
Neoadjuvant	Stage I to II	PD-1	MK3475-223 Bar 2019 (NCT02938624)	Single arm study	Pembrolizumab (200 mg) Q3W x 1-2 cycles	-	-	-	26	NR	12 months: 100.00% 24 months: 93.30%
	Stage I to III	PD-1	CheckMate159 Bott 2019 (NCT02259621)	Single arm study	Nivolumab (3 mg/kg) Q2W x 2 cycles	-	-	-	21	NR	18 months: 73.00% 24 months: 69.00%
		PD-L1	IFCT-1601 IONESCO Wislez 2020 (NCT03030131)	Single arm study	Durvalumab (750 mg) Q2W x 3 cycles	-	-	-	46	-	18 months: 79.70%
		PD-1 + Chemotherapy	Zhang 2022	Non randomized controlled study	Pembrolizumab/ Sintilizumab/Toripalimab/ Camrelizumab/Nivolizumab/Tislelizumab (D1) Q3W x 1-5 cycles	Cisplatin/Carboplatin doublets Chemotherapy Q3W x 1-5 cycles	-	-	131	-	VATS group: 12 months: 87.20%
		PD-1 + Chemotherapy	Yang 2021	Single arm study	Pembrolizumab (200 mg) Q3W/Nivolumab (240 mg) Q2W/Ipilimumab (3 mg/kg) Q3W/Sintilimab (200 mg) Q3W x 2-5 cycles	Platinum doublets Q3W x 2-3 cycles	Immunotherapy/chemotherapy ± radiation	-	39	-	24 months: 81.50%
* "±(…)" refers to optional adjuvant therapy.
NR: Not reached
RFS: recurrence-free survival

## Sheet: sTable7
sTable 7. Summary of event-free survival.
Perioperative period	Clinical stage	Neoadjuvant intervention type	Study ID	Study design	Neoadjuvant therapy	Neoadjuvant other regimen	Adjuvant therapy*	Adjuvant other regimen	Sample size	Median EFS (95%CI)	EFS (%)
Neoadjuvant	Stage I to III	PD-1 + Chemotherapy	CheckMate816 Forde 2021 arm 1 (NCT02998528)	Randomized controlled trial	Nivolumab (360 mg) Q3W x 3 cycles	SQ: Gemcitabine + Cisplatin/Paclitaxel + Carboplatin Q3W x 3 cycles, NSQ: Pemetrexed + Cisplatin /Paclitaxel + Carboplatin Q3W x 3 cycles	-	-	179	31.6 (30.2-NR)	-
Neoadjuvant + Adjuvant	Stage I to III	PD-1	Gao 2020 (ChiCTR-OIC-17013726)	Single arm study	Sintilimab (200 mg) Q3W x 2 cycles	-	Chemotherapy/Sintilimab/Chemotherap+Sintilimab		40	44.4	36 months: overall population: 70.00% PD-L1–positive cohort: 81.80%
	Stage III only	PD-L1 + Chemotherapy	SAKK 16/14 Rothschild 2020 (NCT02572843)	Single arm study	Cisplatin (100 mg/m2) + Docetaxel (85 mg/m2) Q3W x 3 cycles → Durvalumab (750 mg) Q2W x 2 cycles		± Radiotherapy + Durvalumab (750 mg) Q2W x 12 months	-	67	NR	12 months: 73.40%
* "±(…)" refers to optional adjuvant therapy.
EFS: event-free survival
NR: Not reached
NSQ: Non-squamous cell cancer
SQ: Squamous cell cancer

## Sheet: sTable8
sTable 8. Summary of safety profiles.
Perioperative period	Clinical stage	Neoadjuvant intervention type	Study ID	Study design	Neoadjuvant therapy	Neoadjuvant other regimen	Adjuvant therapy*	Adjuvant other regimen	Sample size	AE (Any Grade) (%)	AE (Grade 3-4/ 3+) (%)	TRAE (Any Grade) (%)	TRAE (Grade 3-4/ 3+) (%)	TRAE led to death (%)	TRAE led to death
Neoadjuvant	Stage I to II	PD-1	MK3475-223 Bar 2019 (NCT02938624)	Single arm study	Pembrolizumab (200 mg) Q3W x 1-2 cycles	-	-	-	26	21 (81.77%)	9 (34.62%)	15 (57.69%)	2 (7.69%)	1 (3.85%)	-
	Stage I to III	PD-1	NEOMUN Eichhorn 2021 (NCT03197467)	Single arm study	Pembrolizumab (200 mg) Q3W x 2 cycles	-	-	-	15	-	-	5 (33.33%)	3 (20.00%)	0	-
		PD-1	NEOSTAR Cascone 2021 arm 1 (NCT03158129)	Randomized controlled trial	Nivolumab (3 mg/kg) Q2W x 3 cycles	-	-	-	23 (44)	-	-	-	3 (13.04%)	1 (4.35%)	Pneumonitis
		PD-L1	IFCT-1601 IONESCO Wislez 2020 (NCT03030131)	Single arm study	Durvalumab (750 mg) Q2W x 3 cycles	-	-	-	46	-	-	-	0	0	-
		PD-L1	PRINCEPS Besse 2020 # (NCT02994576)	Single arm study	Atezolizumab (1200 mg) Q3W x 1 cycle	-	-	-	30	-	1 (3.33%)	1 (3.33%)	0	0	-
		PD-L1	NeoCAST Cascone 2022 arm 1 (NCT03794544)	Randomized controlled trial	Arm1-4: Durvalumab (1500 mg, D1) Q4W x 1 cycle	Arm 2: Oleclumab (3000 mg, D1) Q2W x 2 cycles Arm 3: Monalizumab (750 mg, D1) Q2W x 2 cycles Arm 4: Danvatirsen (200 mg, D1,3,5)→ (200 mg, D1) Q1W x 4 cycles	-	-	27	18 (66.67%)	5 (18.52%)	9 (33.33%)	0	0	-
		PD-1 + Chemotherapy	CheckMate816 Forde 2021 arm 1 (NCT02998528)	Randomized controlled trial	Nivolumab (360 mg) Q3W x 3 cycles	SQ: Gemcitabine + Cisplatin/Paclitaxel + Carboplatin Q3W x 3 cycles; NSQ: Pemetrexed + Cisplatin /Paclitaxel + Carboplatin Q3W x 3 cycles	-	-	176	162 (92.05%)	72 (40.91%)	144 (81.82%)	60 (30.09%)	0	-
			Hu 2021	Single arm study	Pembrolizumab/Tislelizumab/Sintilimab/Toripalimab x 2-4 cycles	Carboplatin + Pemetrexed/Carboplatin+ Paclitaxel/Cisplatin + Gemcitabine/Cisplatin + Pemetrexed/ Cisplatin + Paclitaxel x 2-4 cycles	-	-	20	-	-	-	0	0	-
			Zinner 2020	Non randomized controlled study	Nivolumab (360mg IV) Q3W x 3 cycles	[Cisplatin (75mg/m2) + Pemetrexed (500 mg/m2)/Gemcitabine (1250mg/m2), D1, D8] Q3W x 3 cycles	-	-	13	-	-	-	-	1 (7.69%)	Complications unrelated to study drugs
		PD-L1 + CD73	NeoCAST Cascone 2022 arm 2 (NCT03794544)	Randomized controlled trial	Arm 1-4: Neoadjuvant: Durvalumab (1500 mg, D1) Q4W x 1 cycle	Arm 2: Oleclumab (3000 mg, D1) Q2W x 2 cycles Arm 3: Monalizumab (750 mg, D1) Q2W x 2 cycles Arm 4: Danvatirsen (200 mg, D1,3,5)→ (200 mg, D1) Q1W x 4 cycles	-	-	21	19 (90.48%)	3 (14.29%)	12 (57.14%)	1 (4.77%)	0	-
		PD-L1 + NKG2A	NeoCAST Cascone 2022 arm 3 (NCT03794544)	Randomized controlled trial	Arm 1-4: Neoadjuvant: Durvalumab (1500 mg, D1) Q4W x 1 cycle	Arm 2: Oleclumab (3000 mg, D1) Q2W x 2 cycles Arm 3: Monalizumab (750 mg, D1) Q2W x 2 cycles Arm 4: Danvatirsen (200 mg, D1,3,5)→ (200 mg, D1) Q1W x 4 cycles	-	-	20	15 (75.00%)	2 (10.00%)	10 (50.00%)	0	0	-
		PD-L1 + STAT3 ASO	NeoCAST Cascone 2022 arm 4 (NCT03794544)	Randomized controlled trial	Arm 1-4: Neoadjuvant: Durvalumab (1500 mg, D1) Q4W x 1 cycle	Arm 2: Oleclumab (3000 mg, D1) Q2W x 2 cycles Arm 3: Monalizumab (750 mg, D1) Q2W x 2 cycles Arm 4: Danvatirsen (200 mg, D1,3,5)→ (200 mg, D1) Q1W x 4 cycles	-	-	16	13 (81.25%)	5 (31.25%)	7 (43.75%)	1 (6.25%)	1 (6.25%)	Bronchial anastomosis complication
		PD-L1 + Chemotherapy	Tfayli 2020 (NCT03480230)	Single arm study	Avelumab (10 mg/kg) Q2W x 4 cycles	SQ: Cisplatin (75 mg/m2, D1)/Carboplatin (AUC 5, D1) + Gemcitabine (1000 mg/m2), D1,8] Q2W x 4 cycles; NSQ: Cisplatin (75 mg/m2, D1) /Carboplatin (AUC 5, D1) + Pemetrexed (500 mg/m2, D1) Q2W x 4 cycles	-	-	15	-	4 (26.67%)	-	-	0	-
		PD-1 + CTLA-4	NEOSTAR Cascone 2021 arm 2 (NCT03158129)	Randomized controlled trial	Nivolumab (3 mg/kg) Q2W x 3 cycles + Ipilimumab (1 mg/kg) Q6W x 1 cycle	-	-	-	21 (44)	-	-	-	2 (9.52%)	0	-
			Reuss 2020 (NCT02259621)	Single arm study	Nivolumab (3 mg/kg) Q2W x 3 cycles + Ipilimumab (1 mg/kg) Q6W*1 cycle	-	-	-	9	-	-	6 (66.67%)	3 (33.33%)	1 (11.11%)	ARDS( Acute respiratory distress syndrome)
			CheckMate816 Forde 2021 arm 3 (NCT02998528)	Randomized controlled trial	Nivolumab (3 mg/kg) Q2W x 3 cycles + Ipilimumab (1 mg/kg) Q6W x 1 cycle	SQ: Gemcitabine + Cisplatin/Paclitaxel + Carboplatin Q3W x 3 cycles; NSQ: Pemetrexed + Cisplatin /Paclitaxel + Carboplatin Q3W x 3 cycles	-	-	111	-	-	72 (64.86%)	16 (14.41%)	0	-
	Stage I-IV	PD-1	Husseini 2021 arm 1	Non randomized controlled study	Pembrolizumab/Nivolumab x 5 (2–18) infusions	-	-	-	25	-	3 (12.00%)	-	-	-	-
	Stage II to III	PD-1 + Chemotherapy	Chen 2020a arm 1	Non randomized controlled study	Pembrolizumab (100 mg) Q3W x 2 cycles	Paclitaxel (135 mg/m2) + Cisplatin (75 mg/m2) Q3W x 2 cycles	-	-	4	-	-	-	0	0	-
			Shen 2021	Single arm study	Pembrolizumab (2 mg/kg) Q3W x 2 cycles	Nab-paclitaxel (100 mg/m2, D1, 8) + Carboplatin (AUC 5) Q3W x 2 cycles	-	-	37	-	-	-	-	0	-
			Dai 2022	Single arm study	Pembrolizumab/Sintilimab/Camrelizumab/Toripalimab Q3W x 2-4 cycles	(Paclitaxel + Carboplatin) / (Pemetrexed +Carboplatin) / (Gemcitabine + Carboplatin) / (Docetaxel + Carboplatin) / (Paclitaxel + Pemetrexed) / (Paclitaxel + Carboplatin + Bevacizumab or Apatinib) Q3W x 2-4 cycles	-	-	23	-	-	17 (73.91%)	2 (8.70%)	-	-
			Zhu 2021 (ChiCTR1900024014)	Single arm study	Toripalimab (240 mg) Q3W x 2-4 cycles	Carboplatin-based chemotherapy x 2-4 cycles	-	-	48	-	-	42 (87.50%)	-	0	-
			Hong 2021	Single arm study	Camrelizumab/Sintilimab/Pembrolizumab x 2-4 cycles	Taxol + Cisplatin (Carboplatin)	-	-	25	-	-	13 (52.00%)	-	-	-
			Yan 2021 (NCT04606303)	Single arm study	Toripalimab (240mg) Q3W x 2-4 cycles	Cisplatin-based themotherapy x 2-4 cycles	-	-	21	-	-	-	1 (4.76%)	-	-
		PD-L1 + Chemotherapy	Shu 2020 (NCT02716038)	Single arm study	Atezolizumab (1200 mg) Q3W x 4 cycles	Nab-paclitaxel (100 mg/m2, D1,8,15) + Carboplatin (AUC 5, D1) Q3W x 4 cycles	-	-	30	-	-	-	-	0	-
		CTLA-4 + Chemotherapy	Boyer 2016 (NCT01820754)	Single arm study	Paclitaxel (175 mg/m2) + Cisplatin (75 mg/m2) /Carboplatin (AUC 6) Q3W x 1 cycle → Ipilimumab (10 mg/kg ) + Chemotherapy (as in cycle 1) Q3W x 2 cycles		-	N/A	9	6 (66.67%)	0	-	-	-	-
	Stage III only	PD-1 + Chemotherapy	Zhang 2021 (NCT04324151)	Single arm study	Toripalimab/Pembrolizumab x 2 cycles	Chemotherapy x 2 cycles	-	N/A	56	-	-	33(58.93%)	3 (5.36%)	-	-
			Lei 2020 (NCT04338620)	Randomized controlled trial	Camrelizumab (200 mg) Q3W x 3 cycles	Nab-paclitaxel (130 mg/m2 , D1,8) + Cisplatin (75 mg/m2, D1) Q3W x 3 cycles	-	-	14	9 (64.29%)	0	9 (64.29%)	0	0	-
			Zhai 2022	Single arm study	Nivolumab (360 mg, D1) Q3W x 3 cycles	[Paclitaxel (200 mg/m2) + carboplatin (area under the curve 6; 6 mg/mL per min)] Q3W x 3 cycles	-	-	46	-	-	-	-	0	-
			Lung-Mate001 Zhang 2022 (ChiCTR1900023758)	Single arm study	Sintilimab (200 mg, D1) Q3W x 2-4 cycles	NSQ: [Carboplatin (AUC 5, D1) + Pemetrexed (500 mg/m2, D1)] Q3W x 2-4 cycles SQ: [Carboplatin (AUC 5, D1) +Gemcitabine (1000 mg/m2, D1, 8)] Q3W x 2-4 cycles	-	-	50	49 (98.00%)	4 (8.00%)	45 (90.00%)	4 (8.00%)	-	-
		PD-L1 + Chemotherapy + Radiotherapy	ACTS-30 Hong 2021 (NCT03694236)	Single arm study	Durvalumab (1500mg) Q4W x 2 cycles	Paclitaxel (45mg/m2) + Carboplatin (AUC 2) Q1W x 5 cycles+ Radiotherapy (45Gy in 25 Fx)	Durvalumab (1500mg) Q4W x 12 months	-	24	-	-	17 (70.83%)	4 (16.67%)	-	-
Neoadjuvant + Adjuvant	Stage I to III	CTLA-4 + Chemotherapy	TOP1201 Yi 2017 (NCT01820754)	Single arm study	Paclitaxel (175 mg/m2) + Cisplatin (75 mg/m2) /Carboplatin (AUC 6) Q3W x 1 cycle → Ipilimumab (10 mg/kg ) + Chemotherapy (as in cycle 1) Q3W x 2 cycles		Ipilimumab (10 mg/kg) Q3W x 2 cycles → Ipilimumab (10 mg/kg) Q12W x 2 cycles	-	24	-	-	24 (100.00%)	11 (45.83%)	0	-
	Stage II to III	PD-L1 + Chemotherapy	Wu 2022 (NCT04316364)	Single arm study	SHR-1316 (20 mg/kg，D1) Q3W x 3 cycles;	[Nab-paclitaxel (100 mg/kg，D1,8,15) + Carboplatin (AUC 5 mg/mL/min, D1)] Q3W x 3 cycles	SHR-1316 (20 mg/kg，D1) Q3W x 16 cycles	-	37	-	-	37 (100.00%)	29 (78.38%)	0	-
	Stage III only	PD-1 + Chemotherapy	NADIM Provencio 2020 (NCT03081689)	Single arm study	Nivolumab (360 mg) Q3W x 3 cycles	Paclitaxel (200 mg/m2, D1) + Carboplatin (AUC 6, D1) Q3W x 3 cycles	Nivolumab (240 mg) Q2W x 4 months →Nivolumab (480 mg) Q4W x 8 months	-	46	-	-	-	-	-	-
			Zhang 2021 (NCT04144608)	Single arm study	Toripalimab (240 mg, D1) Q3W x 2 cycles	[Nab-paclitaxel (260 mg/m2, D1) + carboplatin (AUC 5, D1)/ cisplatin (75 mg/m2, D1)] Q3W x 2 cycles NSQ: [Pemetrexed (500 mg/m2, D1) + carboplatin (AUC 5, D1)/ cisplatin (75 mg/m2, D1)] Q3W x 2 cycles	Toripalimab x 2 cycles → Toripalimab x 13 cycles	Chemotherapy x 2 cycles	18	-	-	-	0	0	The median duration of follow-up was 6 months (range: 3-14), without any recurrences or death.
			Sun 2022 (NCT04326153)	Single arm study	Sintilimab (200 mg, D1) Q3W x 2-3 cycles	Nab-paclitaxel (135 mg/m2, D1) + carboplatin [AUC 5, D2] Q3W x 2 -3 cycles	Sintilimab (200 m, D1) ×2 cycles→ 6 months	Nab-paclitaxel (135 mg/m2, D1) carboplatin (AUC 5, D2) ×2 cycles	20	-	-	-	-	1 (5.00%)	One patient (who underwent surgery) died of an infection due to a postoperative BPF 3 months after left pneumonectomy.
		PD-L1 + Chemotherapy	SAKK 16/14 Rothschild 2020 (NCT02572843)	Single arm study	Cisplatin (100 mg/m2) + Docetaxel (85 mg/m2) Q3W x 3 cycles → Durvalumab (750 mg) Q2W x 2 cycles		± Radiotherapy + Durvalumab (750 mg) Q2W x 12 months	-	67	67 (100.00%)	59 (88.06%)	-	-	0	-
		PD-1/PD-L1 + Chemotherapy	Yao 2022	Single arm study	Camrelizumab/Durvalumab x 2-3 cycles	[Pemetrexed + Carboplatin/Albumin-bound paclitaxel + Carboplatin] x 2-3 cycles	ICI Q3W x 2-3 cycles	Chemotherapy Q3W x 2-3 cycles ± Radiatherapy	11	8 (72.73%)	0	-	-	-	-
	Stage III to IV	PD-1 + Chemotherapy	KOMPASSneo Faehling 2021 arm 1 (NCT04926584)	Non randomized controlled study	Pembrolizumab/Nivolumab x 3-4 cycles	adenocarcinoma: (Pemetrexed + Carboplatin) x 3-4 cycles squamous: Paclitaxel/ (nab-paclitaxel +Carboplati) x 3-4 cycles	No ICI	± Cisplatin-based CT/mediastinal RT	11	-	-	-	-	0	-
Adjuvant	Stage I to III	-	PEARLS/KEYNOTE-091 Paz-Ares 2022 arm 1	Randomized controlled study	-	-	Arm 1: ± Chemotherapy Q3W x ≤4cycles→ Pembrolizumab (200mg) Q3W x ≤18cycles		580	556 (95.86%)	198 (34.14%)	-	-	4 (0.69%)	One participant each with myocarditis + cardiogenic shock, myocarditis + septic shock, pneumonia, and sudden death.
		-	IMpower 010 Wakelee 2021 (NCT02486718)	Randomized controlled trial	-	-	Chemotherapy Q3W x 4 cycles →Atezolizumab (1200 mg) Q3W x 16 cycles		495**	459 (92.73%)	108 (21.88%)	335 (67.68%)	53 (10.71%)	4 ( 0.80%)	Interstitial lung disease; Multiple organ dysfunction syndrome; Myocarditis; Acute myeloid leukaemia
* "±(…)" refers to optional adjuvant therapy.
**: Data are from the safety population(all randomized patients who receive≥1 atezolizumab dose ,had≥2 post-baseline assessment.)
AE: advers events
NSQ: Non-squamous cell cancer
SQ: Squamous cell cancer
TRAE: treatment-related advers events
